# Supplementary material for: The Involvement of Cell-Type-Specific Glycans in Hydra Temporary Adhesion Revealed by a Lectin Screen
Source: Biomimetics (Basel). 2022 Oct 15;7(4):166. doi: 10.3390/biomimetics7040166 (PMC9589958; doi:10.3390/biomimetics7040166)
Supplement: Supplementary file 1 [file biomimetics-07-00166-s001.zip]

Archive with 1 entries (1 files):
- biomimetics-1898903-supplementary.pdf
